# Supplementary material for: Factors Associated with Over-the-Counter Analgesic Overuse among Individuals Experiencing Headache
Source: Clin Pract. 2022 Sep 5;12(5):714–22. doi: 10.3390/clinpract12050074 (PMC9498430; doi:10.3390/clinpract12050074)
Supplement: Supplementary file 1 [file clinpract-12-00074-s001.zip]

Archive with 1 entries (1 files):
- clinpract-1804387-supplementary.pdf
